# Supplementary material for: Beyond Binary Cutoffs: An Explainable Machine Learning Framework for Individualized Diagnostic Reasoning in Suspected Urolithiasis
Source: Diagnostics (Basel). 2026 Apr 27;16(9):1313. doi: 10.3390/diagnostics16091313 (PMC13163005; doi:10.3390/diagnostics16091313)
Supplement: Supplementary file 1 [file diagnostics-16-01313-s001.zip]

Archive with 1 entries (1 files):
- diagnostics-4223029-supplementary.pdf
